# Supplementary material for: A Pan-European Study of the C9orf72 Repeat Associated with FTLD: Geographic Prevalence, Genomic Instability, and Intermediate Repeats
Source: Hum Mutat. 2012 Oct 30;34(2):363–73. doi: 10.1002/humu.22244 (PMC3638346; doi:10.1002/humu.22244)
Supplement: Supplementary file 3 [file humu0034-0363-SD3.txt]

van der Zee and Gijselinck et al., Human Mutation   1 
SUPP.  MATERIALS AND METHODS 
Flanders-Belgian cohort
Index patients were evaluated using a standard clinical diagnostic protocol, including detailed 
recording of clinical and family history, neurological examination, neuropsychological testing,
biochemical analyses and neuroimaging. Additional patients were included who had initially 
been referred to the DMG DSF for clinical genetic testing. Patients were diagnosed with
behavioral variant FTD(bvFTD), progressive non-fluent aphasia (PNFA) or semantic dementia 
(SD) according to consensus diagnostic criteria for FTLD [Neary et al., 1998]or with 
concomitant FTLD-ALS. Postmortem analysis confirmed clinical diagnosis in 21 FTLD and 3 
FTLD-ALSpatients. 
Mutation analyses of FTLD (C9orF72, GRN, MAPT, VCP and CHMP2B) and ALS
(C9orF72, TARDBP, FUS, ATXN2 and VCP) genes identified pathogenic mutations in 60 
(16.7%) of the FTLD patients [Van Langenhove et al., 2012; Gijselinck et al., 2012]. Age-
matched community controls were recruited from the same geographical region of Flanders-
Belgian as the patients. All were submitted to amedical survey inquiring about personal as well 
as family medical history of neurodegenerative or psychiatricdisease, followed by a Mini Mental
State Examination test (MMSE). Only participants free ofthe aforementioned diseases and with
a MMSE score > 26 were included in the control population (n=1083). 
 
Ethical assurance 
All participants or their legal guardian to the European and Belgiancohort gave written informed 
consent for participation in the clinical and genetic studies, and for brain autopsy if appropriate.
The clinical study protocol and the informed consent forms for patient ascertainment were 
approved bythe local Medical Ethics Committees ofthe collaborating centers.The genetic and
pathological study protocols and informed consent forms were approved by the Medical Ethics 
Committee of the University Hospital of Antwerp, Belgium.  
 
Histopathology of C9orf72 expansioncarriers
Post-mortem delay before fixation varied between 3 and 24 hours. After a fixationperiod of4 to
8 weeks in 10% buffered formalin, 5µm slices were cut. Samples were obtained from frontal 
cortex, temporal neocortex, hippocampus, area striata, neostriatum, mesencephalon, pons and 
cerebellum. Of seven cases we had samples of thalamus and spinal cord. For histological 
analysis cresyl-violet, hematoxylin-eosin staining and Kluver-Barrera staining were used. 
Immunohistochemical analysis was performed with anti-ubiquitin antibody (Dako, Glostrup, 
Denmark), p62 antibody (p62 mAb BD Biosciences, Erembodegem Belgium), AT8 against 
hyperphosphorylated tau (Innogenetics, Zwijnaarde, Belgium), 4G8 against β-amyloid (Signet, 
Dedham, Massachusetts), anti-FUS antibody (Sigma Aldrich, St Louis), anti-TDP-43 antibody
(ProteintechGroup Inc, Chicago, Illinois).   
 
C9orf72 G4C2 genetic PCRassays for genotypingvan der Zee and Gijselinck et al., Human Mutation   2 
In the reverse RP-PCR (Figure 1), we used a locus-specific fluorescentlylabeled forward primer 
(5’-AGTACTCGCTGAGGGTGAAC-3’), a first reverse primer (5’-
CGTACGCATCCCAGTTTGAGAGCCCCGGCCCCGGCCCCGGCCCC-3’) consisting of the 
reference amount of GGGGCC repeat and an anchor; and a second reverse primer (5’-
CGTACGCATCCCAGTTTGAGA-3’) consisting of the anchor. We used the Expand Long
Template PCR System (Roche Diagnostics) amplification protocol as previously described
[Gijselinck et al., 2012] with an annealing temperature of 55°C.  
For the STR-PCR we used a fluorescently labeled primer pair flanking the repeat (5’-
CAGGTGTGGGTTTAGGAGGT-3’ and 5’-CCAGCTTCGGTCAGAGAAAT-3’) (Figure 1). 
The PCR amplification protocol was optimized for alleles with intermediate repeat length 
because ofhigher GCcontent. We used the KAPA HiFi HotStart DNA Polymerase with dNTPs 
kit (Kapa Biosystems) with KAPA HiFi GCbuffer, 1Mbetaine, and 0.3µM ofprimers. The PCR 
cycling profile was as follows: denaturation at 95°C for 5 minutes, 33 cycles at 98°C for 20 
seconds, 59°C for 15 seconds, and 72°C for 1 minute; and a final extension at 72°C for 5
minutes.  
The resulting PCR products were size separated and analyzed on an ABI 3730 automated 
sequencer (Applied Biosystems) with GENESCAN LIZ600 as a size standard (Applied
Biosystems) and genotypes were assigned using an in-house developed TracI genotyping
software (http://www.vibgeneticservicefacility.be). 
 
Sequencing of the C9orf72 GC-rich lowcomplexity sequence  
We used the product of an alternative forward repeat-primed PCR (RP-PCR for sequencing; 
Figure 1) amplified with the Expand Long Template PCR System (Roche Diagnostics) as 
previously described [Gijselinck et al., 2012] with a different locus-specific reverse primer (5’-
ATGCGTCGAGCTCTGAGGAG-3’). PCR amplicons were purified with 10U exonuclease I 
(USBCorporation) and2U shrimp alkaline phosphatase (USBCorporation) and sequenced with
the reverse primer using the BigDye Terminator Cycle Sequencing kit v3.1 (Applied 
Biosystems) and analyzed on an ABI 3730 DNA Analyzer (Applied Biosystems). 
The Flanders-Belgian patient (N=317) and control (N=752) cohorts and 57 expansion carriers 
and 114 non-expansion carriers of the European cohort were successfully screened. Co-
segregation of variations in the flanking repeat with the presence of a pathological G4C2 
expansion was analyzed in two available families. 
 
Exonsequencing 
Both cohorts were screened for coding and splice-site mutations inall coding exons and exon-
intron boundaries ofC9orf72. Primers were designed with Primer 3 [Rozen and Skaletsky, 2000]  
(available upon request). Standard PCRs on 20ng genomic DNA amplified exons and exon-
intron boundarieswithoptimized conditions. PCRamplicons were purified using ExoSAP-IT® 
(USB Corporation, Cleveland, Ohio), sequenced in both directions using BigDye® Terminator 
Cycle Sequencing kit v3.1 (Applied Biosystems) and analyzed on an ABI3730xl DNA Analyzer 
(Applied Biosystems). Sequences were analyzedusing NovoSNPsoftware [Weckx et al.,2005]. 
Exons containing rare mutations were also PCR sequenced in genomic DNA of 400 control 
individuals.van der Zee and Gijselinck et al., Human Mutation   3 
 
C9orf72 exon-based dosage analysis 
We screened the Flanders-Belgian cohort for C9orf72 exonic deletions or duplications using the 
Multiplex Amplicon Quantification (MAQ) technique [Kumps et al., 2010], consisting of a 
multiplex PCRamplification offluorescently labeled test and reference amplicons, followed by 
fragment analysis on an ABI 3730 DNA analyzer (Applied Biosystems). Thirteen test amplicons 
located in all exons of C9orf72 and 16 reference amplicons located at randomly selected 
genomic positions outside known copy number variants (CNVs) were simultaneously PCR-
amplified on 20 ng genomic DNA. Peak areas of the test amplicons were normalizedto these of
the reference amplicons. Comparison of normalized peak areas between a patient and control 
individuals resulted in adosage quotient (DQ) for each test amplicon, calculatedby the MAQ 
software package (http://www.vibgeneticservicefacility.be/MAQ.htm). DQ values below 0.75 or 
above 1.25 were considered indicative ofa heterozygous deletion or duplication respectively. 
 
Luciferase reporter assays 
We selected a 2kb genomic C9orf72 promoter fragment (chr9:27,572,414-27,574,451; 
NCBIBuild37 – hg19) containing the G4C2 repeat and enriched for histone marks, DNaseI 
hypersensitivity clusters and transcription factor binding sites based onENCODE transcription 
data [Gijselinck et al., 2012]. The DNA fragment was obtained by PCR amplificationofDNA of 
individuals carrying each a different number ofrepeat units within the normal range (2, 9, 17, 24
units) using primers with flanked attB-sites. PCR products were cloned into the pDONR 221 
vector (Invitrogen) by a standard BP recombination reaction catalyzed by the BP clonase II
enzyme mix (Invitrogen) and the integrityofall inserts was confirmed by sequence analysis with
the BigDye Terminator v3.1 Cycle Sequencing Kit (Applied Biosystems), with use of vector 
specific primers. The correct entry clones were selected and consequently cloned into the in-
house developed promoterless destination vector containing the Gaussia luciferase reporter gene
downstream ofa Gateway cassette, by use ofthe LRrecombination reaction catalyzed by the LR
clonase II enzyme mix (Invitrogen).  
Human HEK293T embryonic kidney cells were propagated in D-MEM (Invitrogen), with 10% 
fetal bovine serum, 2 mM L-glutamine, 200 IU/ml penicillin, 200 g/ml streptomycin and 0.1 mM 
nonessential amino acids. For transient transfection, HEK293T cells were seeded in 24-well 
tissue-culture dishes, at 2.105 cells per well, and were allowed to recover for 24 h. Cells were co-
transfected with 40 ng ofpSV40-CLuc plasmid that encodes the Cypridina luciferase gene under 
the control ofthe constitutive SV40 promoter (New England Biolabs) and 1000 ng ofeither one 
ofthe C9orf72 promoter constructs,with use of2.4 µl Lipofectamine 2000 (Invitrogen), induplo 
and with three independently prepared constructs per unit.  
After 24h of culturing the transfected cells, Gaussia luciferase activities (LAG) and Cypridina 
luciferase activities (LAC) were measured in duplo in the growth mediumby use of a BioLux 
Gaussia andCypridinaLuciferaseAssay Kit (New England Biolabs) and a VeritasMicroplate 
Luminometer with Dual Reagent Injectors Luminometer (Promega). To correct for transfection 
efficiency and DNA uptake, the relative luciferase activity (RLA) was calculated as
RLA=LAG/LAC. This experiment was repeated three times resulting in 36 measurements for 
each construct.van der Zee and Gijselinck et al., Human Mutation   4 
Relative luciferase activities between constructsofdifferent repeat lengths were calculated by a
non-parametric Mann-Whitney U test. 
 
 
SUPP. REFERENCES 
Gijselinck I,Van Langenhove T, van der Zee J, Sleegers K, Philtjens S, Kleinberger G, Janssens 
J, Bettens K,Van Cauwenberghe C, Pereson S, Engelborghs S, Sieben A et al. 2012. A 
C9orf72 promoter repeat expansion ina Flanders-Belgian cohort with disorders of the
frontotemporal lobar degeneration-amyotrophic lateral sclerosis spectrum: a gene 
identification study. Lancet Neurol 11:54-65.
Kumps C, Van RN, Heyrman L, Goossens D, Del-Favero J, Noguera R, Vandesompele J, 
Speleman F, De PK. 2010. MultiplexAmplicon Quantification (MAQ), a fast and 
efficient method for the simultaneous detection of copy number alterations in 
neuroblastoma. BMCGenomics 11:298. 
Neary D, Snowden JS, Gustafson L, Passant U, Stuss D, Black S, Freedman M, Kertesz A, 
Robert PH, Albert M, Boone K, Miller BL et al. 1998. Frontotemporal lobar 
degeneration: a consensus on clinical diagnostic criteria. Neurology 51:1546-1554. 
Rozen S, Skaletsky H. 2000. Primer3 on the WWWfor general users and for biologist 
programmers. Methods Mol Biol 132:365-386.
Van Langenhove T, van der Zee J, Gijselinck I, Engelborghs S, Vandenberghe R, Vandenbulcke 
M, De Bleeckere J, Sieben A, Versijpt J, Ivanoiu A, Deryck O, Willems C et al. 2012. 
Distinct clinical characteristics of C9orf72 expansion carriers compared to GRN, MAPT
and non-mutation carriers in a Flanders-Belgian FTLDcohort. Arch Neurol. 
Weckx S, Del Favero J, Rademakers R, Claes L, Cruts M, DeJonghe P, Van Broeckhoven C, De 
Rijk P. 2005. novoSNP, a novel computational tool for sequence variation discovery.
Genome Res 15:436-442. 
 
 
 
 
 van der Zee and Gijselinck et al., Human Mutation   5 
 
 
Supp. Figure S1. Comparison of sequence traces of a patient 
expansion carrier with the heterozygous recurrent 10bp deletion 
(g.26747_26756delGTGGTCGGGG; light grey)in the LCS and a
normal sequence (Table 4). DNA was amplified using a repeat-
primed PCR for sequencing (Figure 1) and the amplicons were
sequenced using the locus-specific primer. van der Zee and Gijselinck et al., Human Mutation   6 
Supp. Table S1. European cohort -Patients per country overall and per clinical subgroup 
Country  PartnerGroup FTLD FTLD-ALS Uncertain Total
Total European EOD Consortium 781 (28) (4) 64 (17) 72 917
Italy                                 
n = 372 
Brescia, Brescia University 192 11   203
Brescia, IRCCS 47 1 21 69
Florence,FLO 84 5 6 95
Verona, UNIVR 1 (1)     1
Antwerp,DMG DSF(2) 4     4
Germany                              
n = 199
Tubingen, HIH 38 8   46
Munich, TUM 129 2   131
Munich, LMU 2 (1)     2
Bonn 20     20
Portugal                           
n = 191 
Lisbon 77 3 (1) 34 114
Coimbra 68 3 6 77
Sweden                          
n = 79
Stockholm, KI 68 (8) 6 4 78
Antwerp,DMG DSF(2) 1     1
Spain                           
n = 51
Barcelona, Brain bank 13 (13) 9 (9)   22
Barcelona 22 6   28
Antwerp,DMG DSF 1     1
Czech Republic               
n = 10
Prague, TH 5 (5) 5 (5)   10
Belgium           
n = 10 (3) 
Liège, CRC-ULG-CHU  1     1
Antwerp,DMG DSF(2) 8   1 9
Bulgaria                       
n = 3 
Sofia, MU   3   3
Austria                         
n = 2 
Vienna, MUV   2 (2)   2
Note: (1) The European EOD consortium was launched in August 2011 and is coordinated by Christine Van 
Broeckhovenand Julie van der Zee, Department of Molecular Genetics, VIB, Antwerp, Belgium. Patients with 
clinical diagnosis of FTLD or ALS, or indications of FTLD or ALS symptoms are listed. The 917 patients 
included  (2)6 additional patients fromother European countries that had been referred for clinical genetic testing 
to the Diagnostic Service Facility (DSF) in the VIB Department of Molecular Genetics, DMG DSF  and (3) 10 
patients from Wallonia, the French speaking part of Belgium. (4)Number of patients with autopsy confirmed 
neuropathology diagnosis is indicated between brackets behind the total and subgroup number of patients 
contributed per country. van der Zee and Gijselinck et al., Human Mutation   7 
Supp. Table S2. C9orf72 pathological G4C2 expansion carriers calculated per partnering
European EOD consortium country  
 
Country
Total 
patients n(1) 
Overall                             
carriers (%)(2) 
FTLD                                
carriers (%)(2) 
FTLD-ALS                              
carriers(%)(2) 
Total 1205 101/1205 (8.38) 71/1118 (6.35) 30/87 (34.48)
Belgium(3) 369 29/369 (7.86) 22/346 (6.36) 7/23 (30.43)
Italy  345 21/345 (6.09) 17/328 (5.18) 4/17 (23.53)
Germany  199 7/199 (3.52) 4/189 (2.12) 3/10 (30.00)
Portugal  151 10/151 (6.62) 7/145 (4.83) 3/6
Sweden  75 16/75 (21.33) 12/69 (17.39) 4/6
Spain 51 13/51 (25.49) 9/36 (25.00) 4/15 (26.67)
     
Note: (1)Total number of patients with a possible or probable diagnosis of disease; 
(2)Carrier percentages is calculated only for countries that contributed 10 or more 
patients to the European cohort and forsubgroups with minimal 10 patients (Supp.
Table S1). (3)The Belgiumsample includes apart fromthe Flanders-Belgian cohort an
additional 9 patients ascertained in Wallonia-Belgium. N.A. Not applicable, no 
carriers were identified in these subgroups.  
 
 
 
 
Supp. Table S3. Descriptive characteristics of G4C2 expansion mutation carriers 
  European cohort Flanders -Belgiancohort
Clinical 
subgroup
Total 
n 
Average onset age
years ± SD (range) 
Average duration(2) 
years ± SD (range) (n) 
Total 
n 
Average onset age
years ± SD (range)
Average duration years
± SD (range) (n) 
Total 73 58.0 ±7.5 (40-75) 5.3 ± 3.5 (1-14) (n=31) 28 56.0 ±8.6 (42-71)  5.0 ± 4.0  (2-17)(n=16)
FTLD 50 58.1 ±7.4 (44-75) 6.1 ± 3.6 (1-14) (n=14) 21 55.4 ±8.3 (42-71) 6.3 ± 4.6 (2-17) (n=10)
FTLD-ALS 23 57.7± 7.8 (40-71) 4.7 ± 3.5 (1-14) (n=17) 7 57.9 ±9.7 (43-69) 2.9 ± 0.7 (2-4) (n=6) 
Note: (2)Average duration of disease was calculated for n pathological G4C2 expansion carriers with 
information on age at death.  
 van der Zee and Gijselinck et al., Human Mutation   8 
 
Supp. Table S4. Allelic and genotypic association of C9orf72 G4C2 intermediate repeats in 
the Flanders-Belgian patient/control cohort 
 
GenotypeControls Patients Logistic regression
  N % N % OR (95%CI) p-value
S 1642 77.4 445 74.9 1.137 (0.918-1.407) 0.239
I 480 22.6 149 25.1   
       S/S 630 59.4 166 55.9 ref  
S/I 382 36.0 113 38.0 1.113 (0.847-1.462) 0.442
I/I 49 4.6 18 6.1 1.374 (0.776-2.434) 0.276
Note: OR = odds ratio, 95% CI = 95% confidence interval. Patients with 
a known mutation in an FTLD or ALS gene (including pathological 
C9orf72 G4C2 expansion carriers) were excluded from all association 
analyses. p-values were calculated using logistic regression analysis and 
were corrected for age and gender. S = short repeat alleles with < 7
repeat units; I = Intermediate repeat alleles with 7 repeat units. 
 
 
 
Supp. Table S5. Association with rs2814707 in the Flanders-Belgian patient/control cohort: 
effect with andwithout intermediate repeat carriers 
 
 Genoty
pe
Controls Patients Logistic regression
N (%) N (%) OR (95%CI) p-value
All patients
andcontrols 
CC 618 58.2 166 55.9 ref  
CT 396 37.3 109 36.7 1.011 (0.768-1.331) 0.935
TT 47 4.4 22 7.4 1.751 (1.021-3.005) 0.042
Excluding 
homozygous
intermediates
CC 617 61.0 166 59.5 ref  
CT 387 38.2 108 38.7 1.026 (0.778-1.351) 0.857
TT 8 0.8 5 1.8 2.466 (0.788-7.711) 0.121
Note: OR = odds ratio, 95% CI = 95% confidence interval. ORs were calculated for all patients, 
and after exclusion of patients and control individualscarrying two C9orf72 intermediate repeat 
alleles. Patients with a known mutation in an FTLD or ALS gene (including pathological 
C9orf72 G4C2 expansion carriers) wereexcluded from all association analyses. p-values were 
calculated using logistic regression analysis and were corrected for age and gender. 
 
